# Supplementary material for: Development of DNA Aptamers to Visualize Release of Mycobacterial Membrane-Derived Extracellular Vesicles in Infected Macrophages
Source: Pharmaceuticals (Basel). 2021 Dec 29;15(1):45. doi: 10.3390/ph15010045 (PMC8779091; doi:10.3390/ph15010045)
Supplement: Supplementary file 1 [file pharmaceuticals-15-00045-s001.zip]

Archive with 1 entries (1 files):
- pharmaceuticals-1457671-supplementary.pdf
